# Supplementary material for: Hyaluronan is a natural and effective immunological adjuvant for protein-based vaccines
Source: Cell Mol Immunol. 2021 Mar 24;18(5):1197–210. doi: 10.1038/s41423-021-00667-y (PMC8093216; doi:10.1038/s41423-021-00667-y)
Supplement: Supplementary file 10 — Supplementary Table 1 [file 41423_2021_667_MOESM10_ESM.xlsx]

## Sheet: Foglio1
							Sample	Size (nm) main peak ± SD (% by volume main peak)
								HA	HA-OVA
							15 kDa	1.178 ± 0.5966 (100%)	12.42 ± 12.33 (99.8%)
							50 kDa	1.326 ± 0.4187 (100%)	10.97 ± 8.136 (99.4%)
							200 kDa	14.90 ± 7.545 (99.9%)	15.26 ± 11.63 (98.3%)
							500 kDa	52.11 ± 40.24 (76.5%)	24.62 ± 7.879 (93.2%)
